# Supplementary material for: Impact of COVID-19 on Fetal Outcomes in Pregnant Women: A Systematic Review and Meta-Analysis
Source: J Pers Med. 2023 Aug 30;13(9):1337. doi: 10.3390/jpm13091337 (PMC10533032; doi:10.3390/jpm13091337)
Supplement: Supplementary file 1 [file jpm-13-01337-s001.zip]

Archive with 1 entries (1 files):
- jpm-2571117-supplementary.pptx
